# Supplementary material for: A triclinic polymorph of catena-poly[[bis­(N,N-dimethyl­formamide-κO)cobalt(II)]-di-μ-1,5-dicyanamido-κ4 N 1:N 5]
Source: Acta Crystallogr Sect E Struct Rep Online. 2012 Oct 24;68(Pt 11):m1404. doi: 10.1107/S1600536812043310 (PMC3515145; doi:10.1107/S1600536812043310)
Supplement: Supplementary file 1 [file e-68-m1404-sup1.cif]

##############################################################################
#                                                                            #
# This CIF contains the data in a paper accepted for publication in          #
# Acta Crystallographica Section E. It conforms to the requirements of       #
# Notes for Authors for Acta Crystallographica Section E, and has been       #
# peer reviewed under the auspices of the IUCr Commission on Journals.       #
#                                                                            #
# Full details of the Crystallographic Information File format               #
# are given in the paper "The Crystallographic Information File (CIF):       #
# a New Standard Archive File for Crystallography" by S. R. Hall, F. H.      #
# Allen and I. D. Brown [Acta Cryst. (1991), A47, 655-685].                  #
#                                                                            #
# The current version of the core CIF dictionary is obtainable from          #
# ftp://ftp.iucr.org/pub/cif_core.dic.                                       #
#                                                                            #
# Software is freely available for graphical display of the structure(s)     #
# in this CIF. For information consult the CIF software page                 #
# http://www.iucr.org/resources/cif/software.                                #
#                                                                            #
# This file may be used for bona fide research purposes within the           #
# scientific community so long as proper attribution is given to the journal # 
# article from which it was obtained.                                        #
#                                                                            #
##############################################################################
data_I
_audit_creation_method     'SHELXTL (Sheldrick, 2008)'
_chemical_name_systematic
;\
<i>catena</i>-poly[[bis(<i>N</i>,<i>N</i>-dimethylformamide-
\k<i>O</i>)cobalt(II)]-di-\m-1,5-dicyanamido-\k^4^<i>N</i>^1^:<i>N</i>^5^]
;
_chemical_name_common     ?
_chemical_formula_moiety     'C10 H14 Co N8 O2'
_chemical_formula_sum     'C10 H14 Co N8 O2'
_chemical_formula_iupac     '[Co (C2 N3)2 (C3 H7 N O)2]'
_chemical_formula_weight     337.22
_chemical_melting_point     ?
_symmetry_cell_setting     triclinic
_symmetry_space_group_name_H-M     'P -1'
_symmetry_space_group_name_Hall     '-P 1'
loop_
    _symmetry_equiv_pos_as_xyz
    'x, y, z'
    '-x, -y, -z'
_cell_length_a     6.4315(13)
_cell_length_b     7.3879(15)
_cell_length_c     8.6210(17)
_cell_angle_alpha     105.69(3)
_cell_angle_beta     107.94(3)
_cell_angle_gamma     96.19(3)
_cell_volume     366.93(17)
_cell_formula_units_Z     1
_cell_measurement_reflns_used     1585
_cell_measurement_theta_min     4.4723
_cell_measurement_theta_max     29.0615
_cell_measurement_temperature     150(2)
_exptl_crystal_description     block
_exptl_crystal_colour     purple
_exptl_crystal_size_max     0.22
_exptl_crystal_size_mid     0.18
_exptl_crystal_size_min     0.15
_exptl_crystal_density_diffrn     1.526
_exptl_crystal_density_meas     ?
_exptl_crystal_density_method     'not measured'
_exptl_crystal_F_000     173
_exptl_absorpt_coefficient_mu     1.187
_exptl_absorpt_correction_type     multi-scan
_exptl_absorpt_process_details     '(CrystalClear; Rigaku, 2008)'
_exptl_absorpt_correction_T_min     0.8445
_exptl_absorpt_correction_T_max     1.0000
_exptl_special_details
;
;
_diffrn_ambient_temperature     150(2)
_diffrn_radiation_type     MoK\a
_diffrn_radiation_wavelength     0.71073
_diffrn_radiation_source     'fine-focus sealed tube'
_diffrn_radiation_monochromator     graphite
_diffrn_measurement_device_type     'Rigaku Saturn724+'
_diffrn_measurement_method     \w
_diffrn_detector_area_resol_mean     ?
_diffrn_reflns_number     2514
_diffrn_reflns_av_R_equivalents     0.0153
_diffrn_reflns_av_sigmaI/netI     0.0266
_diffrn_reflns_theta_min     4.00
_diffrn_reflns_theta_max     25.34
_diffrn_reflns_theta_full     25.34
_diffrn_measured_fraction_theta_max     0.980
_diffrn_measured_fraction_theta_full     0.980
_diffrn_reflns_limit_h_min     -7
_diffrn_reflns_limit_h_max     7
_diffrn_reflns_limit_k_min     -8
_diffrn_reflns_limit_k_max     7
_diffrn_reflns_limit_l_min     -10
_diffrn_reflns_limit_l_max     10
_diffrn_standards_number     0
_diffrn_standards_interval_count     ?
_diffrn_standards_interval_time     0
_diffrn_standards_decay_%     0
_refine_special_details
;
Refinement of <i>F</i>^2^ against ALL reflections. The weighted <i>R</i>-factor
<i>wR</i> and goodness of fit <i>S</i> are based on <i>F</i>^2^, conventional
<i>R</i>-factors <i>R</i> are based on <i>F</i>, with <i>F</i> set to zero for
negative <i>F</i>^2^. The threshold expression of <i>F</i>^2^ >
\s(<i>F</i>^2^) is used only for calculating <i>R</i>-factors(gt) <i>etc</i>.
and is not relevant to the choice of reflections for refinement.
<i>R</i>-factors based on <i>F</i>^2^ are statistically about twice as large
as those based on <i>F</i>, and <i>R</i>- factors based on ALL data will be
even larger.
;
_reflns_number_total     1319
_reflns_number_gt     1242
_reflns_threshold_expression     I>2sigma(I)
_refine_ls_structure_factor_coef     Fsqd
_refine_ls_matrix_type     full
_refine_ls_R_factor_all     0.0275
_refine_ls_R_factor_gt     0.0254
_refine_ls_wR_factor_gt     0.0607
_refine_ls_wR_factor_ref     0.0614
_refine_ls_goodness_of_fit_ref     1.042
_refine_ls_restrained_S_all     1.042
_refine_ls_number_reflns     1319
_refine_ls_number_parameters     97
_refine_ls_number_restraints     0
_refine_ls_hydrogen_treatment     constr
_refine_ls_weighting_scheme     calc
_refine_ls_weighting_details
         'calc w=1/[\s^2^(Fo^2^)+(0.0266P)^2^+0.1190P] where P=(Fo^2^+2Fc^2^)/3'
_atom_sites_solution_hydrogens     geom
_atom_sites_solution_primary     direct
_atom_sites_solution_secondary     difmap
_refine_ls_shift/su_max     0.000
_refine_ls_shift/su_mean     0.000
_refine_diff_density_max     0.216
_refine_diff_density_min     -0.244
_refine_ls_extinction_method     none
_refine_ls_extinction_coef     ?
loop_
    _atom_type_symbol
    _atom_type_description
    _atom_type_scat_dispersion_real
    _atom_type_scat_dispersion_imag
    _atom_type_scat_source
    'C' 'C' 0.0033 0.0016
                         'International Tables Vol C Tables 4.2.6.8 and 6.1.1.4'
    'H' 'H' 0.0000 0.0000
                         'International Tables Vol C Tables 4.2.6.8 and 6.1.1.4'
    'Co' 'Co' 0.3494 0.9721
                         'International Tables Vol C Tables 4.2.6.8 and 6.1.1.4'
    'N' 'N' 0.0061 0.0033
                         'International Tables Vol C Tables 4.2.6.8 and 6.1.1.4'
    'O' 'O' 0.0106 0.0060
                         'International Tables Vol C Tables 4.2.6.8 and 6.1.1.4'
_computing_data_collection     'CrystalClear (Rigaku, 2008)'
_computing_cell_refinement     'CrystalClear (Rigaku, 2008)'
_computing_data_reduction     'CrystalClear (Rigaku, 2008)'
_computing_structure_solution     'SHELXTL (Sheldrick, 2008)'
_computing_structure_refinement     'SHELXTL (Sheldrick, 2008)'
_computing_molecular_graphics     'SHELXTL (Sheldrick, 2008)'
_computing_publication_material     'SHELXTL (Sheldrick, 2008)'
loop_
    _atom_site_type_symbol
    _atom_site_label
    _atom_site_fract_x
    _atom_site_fract_y
    _atom_site_fract_z
    _atom_site_U_iso_or_equiv
    _atom_site_adp_type
    _atom_site_calc_flag
    _atom_site_refinement_flags
    _atom_site_occupancy
    _atom_site_symmetry_multiplicity
    _atom_site_disorder_assembly
    _atom_site_disorder_group
    Co Co1 0.5000 0.0000 0.5000 0.03475(14) Uani d S 1 2 . .
    O O1 0.7337(2) 0.1252(2) 0.75360(17) 0.0458(3) Uani d . 1 1 . .
    N N1 0.3153(3) -0.1843(2) 0.5846(2) 0.0450(4) Uani d . 1 1 . .
    N N2 0.3184(3) 0.2157(2) 0.5512(2) 0.0461(4) Uani d . 1 1 . .
    N N3 0.2307(3) -0.4729(2) 0.6597(2) 0.0540(5) Uani d . 1 1 . .
    N N4 1.0908(3) 0.2096(2) 0.9389(2) 0.0429(4) Uani d . 1 1 . .
    C C1 0.2790(3) -0.3244(3) 0.6133(2) 0.0361(4) Uani d . 1 1 . .
    C C2 0.2822(3) 0.3654(3) 0.5966(2) 0.0335(4) Uani d . 1 1 . .
    C C3 0.9359(3) 0.1312(3) 0.7855(2) 0.0397(4) Uani d . 1 1 . .
    H H3C 0.9817 0.0763 0.6944 0.048 Uiso calc R 1 1 . .
    C C4 1.0358(5) 0.3018(4) 1.0885(3) 0.0620(6) Uani d . 1 1 . .
    H H4A 0.8777 0.2958 1.0544 0.093 Uiso calc R 1 1 . .
    H H4B 1.1137 0.4337 1.1379 0.093 Uiso calc R 1 1 . .
    H H4C 1.0796 0.2367 1.1720 0.093 Uiso calc R 1 1 . .
    C C5 1.3232(4) 0.2040(4) 0.9659(3) 0.0666(7) Uani d . 1 1 . .
    H H5A 1.3381 0.1399 0.8582 0.100 Uiso calc R 1 1 . .
    H H5B 1.3753 0.1357 1.0456 0.100 Uiso calc R 1 1 . .
    H H5C 1.4105 0.3329 1.0117 0.100 Uiso calc R 1 1 . .
loop_
    _atom_site_aniso_label
    _atom_site_aniso_U_11
    _atom_site_aniso_U_22
    _atom_site_aniso_U_33
    _atom_site_aniso_U_12
    _atom_site_aniso_U_13
    _atom_site_aniso_U_23
    Co1 0.0364(2) 0.02626(19) 0.0418(2) 0.00779(14) 0.01291(16) 0.01186(15)
    O1 0.0401(8) 0.0490(8) 0.0434(8) 0.0089(6) 0.0120(7) 0.0100(7)
    N1 0.0503(10) 0.0333(9) 0.0546(11) 0.0081(7) 0.0214(9) 0.0163(8)
    N2 0.0510(10) 0.0356(9) 0.0582(11) 0.0160(8) 0.0235(9) 0.0177(8)
    N3 0.0846(14) 0.0345(9) 0.0629(12) 0.0196(9) 0.0489(11) 0.0178(9)
    N4 0.0446(10) 0.0461(9) 0.0336(9) 0.0087(8) 0.0104(8) 0.0102(7)
    C1 0.0374(10) 0.0322(10) 0.0381(10) 0.0096(8) 0.0155(9) 0.0070(8)
    C2 0.0331(9) 0.0331(10) 0.0348(10) 0.0050(8) 0.0114(8) 0.0127(8)
    C3 0.0451(12) 0.0366(10) 0.0370(11) 0.0083(9) 0.0145(9) 0.0110(8)
    C4 0.0828(18) 0.0611(14) 0.0381(12) 0.0177(13) 0.0210(12) 0.0087(11)
    C5 0.0450(13) 0.0853(18) 0.0556(15) 0.0097(12) 0.0047(11) 0.0174(13)
_geom_special_details
;
All e.s.d.'s (except the e.s.d. in the dihedral angle between two l.s. planes)
are estimated using the full covariance matrix. The cell e.s.d.'s are taken
into account individually in the estimation of e.s.d.'s in distances, angles
and torsion angles; correlations between e.s.d.'s in cell parameters are only
used when they are defined by crystal symmetry. An approximate (isotropic)
treatment of cell e.s.d.'s is used for estimating e.s.d.'s involving l.s.
planes.
;
loop_
    _geom_bond_atom_site_label_1
    _geom_bond_atom_site_label_2
    _geom_bond_site_symmetry_2
    _geom_bond_distance
    _geom_bond_publ_flag
    Co1 N2 2_656 2.1061(17) ?
    Co1 N2 . 2.1061(17) ?
    Co1 O1 . 2.1157(17) ?
    Co1 O1 2_656 2.1157(17) ?
    Co1 N1 . 2.1254(17) ?
    Co1 N1 2_656 2.1254(17) ?
    O1 C3 . 1.237(2) ?
    N1 C1 . 1.145(2) ?
    N2 C2 . 1.144(2) ?
    N3 C2 1_545 1.295(2) ?
    N3 C1 . 1.304(2) ?
    N4 C3 . 1.313(3) ?
    N4 C5 . 1.448(3) ?
    N4 C4 . 1.452(3) ?
    C2 N3 1_565 1.295(2) ?
    C3 H3C . 0.9300 ?
    C4 H4A . 0.9600 ?
    C4 H4B . 0.9600 ?
    C4 H4C . 0.9600 ?
    C5 H5A . 0.9600 ?
    C5 H5B . 0.9600 ?
    C5 H5C . 0.9600 ?
loop_
    _geom_angle_atom_site_label_1
    _geom_angle_atom_site_label_2
    _geom_angle_atom_site_label_3
    _geom_angle_site_symmetry_1
    _geom_angle_site_symmetry_3
    _geom_angle
    _geom_angle_publ_flag
    N2 Co1 N2 2_656 . 180.00(11) ?
    N2 Co1 O1 2_656 . 90.92(7) ?
    N2 Co1 O1 . . 89.08(7) ?
    N2 Co1 O1 2_656 2_656 89.08(7) ?
    N2 Co1 O1 . 2_656 90.92(7) ?
    O1 Co1 O1 . 2_656 180.0 ?
    N2 Co1 N1 2_656 . 88.01(7) ?
    N2 Co1 N1 . . 91.99(7) ?
    O1 Co1 N1 . . 90.34(7) ?
    O1 Co1 N1 2_656 . 89.66(7) ?
    N2 Co1 N1 2_656 2_656 91.99(7) ?
    N2 Co1 N1 . 2_656 88.01(7) ?
    O1 Co1 N1 . 2_656 89.66(7) ?
    O1 Co1 N1 2_656 2_656 90.34(7) ?
    N1 Co1 N1 . 2_656 180.00(8) ?
    C3 O1 Co1 . . 121.36(13) ?
    C1 N1 Co1 . . 151.54(16) ?
    C2 N2 Co1 . . 159.60(16) ?
    C2 N3 C1 1_545 . 120.72(16) ?
    C3 N4 C5 . . 121.09(18) ?
    C3 N4 C4 . . 121.59(19) ?
    C5 N4 C4 . . 117.31(19) ?
    N1 C1 N3 . . 173.5(2) ?
    N2 C2 N3 . 1_565 173.04(19) ?
    O1 C3 N4 . . 124.73(18) ?
    O1 C3 H3C . . 117.6 ?
    N4 C3 H3C . . 117.6 ?
    N4 C4 H4A . . 109.5 ?
    N4 C4 H4B . . 109.5 ?
    H4A C4 H4B . . 109.5 ?
    N4 C4 H4C . . 109.5 ?
    H4A C4 H4C . . 109.5 ?
    H4B C4 H4C . . 109.5 ?
    N4 C5 H5A . . 109.5 ?
    N4 C5 H5B . . 109.5 ?
    H5A C5 H5B . . 109.5 ?
    N4 C5 H5C . . 109.5 ?
    H5A C5 H5C . . 109.5 ?
    H5B C5 H5C . . 109.5 ?
data_global
_journal_date_recd_electronic     2012-10-10
_journal_date_accepted     2012-10-18
_journal_name_full     'Acta Crystallographica, Section E'
_journal_year     2012
_journal_volume     68
_journal_issue     11
_journal_page_first     m1404
_journal_page_last     m1404
_journal_paper_category     QM
_journal_paper_doi     10.1107/S1600536812043310
_journal_coeditor_code     RZ5015
_publ_contact_author_name     'S. C. Meng'
_publ_contact_author_address
;
School of Chemistry and Chemical Engineering, Jiangsu University,
Zhenjiang 212013, People's Republic of China
;
_publ_contact_author_email     'mengsc@ujs.edu.cn'
_publ_contact_author_fax     '+86-511-88791708'
_publ_contact_author_phone     '+86-511-88791708'
_publ_section_title
;\
A triclinic polymorph of
<i>catena</i>-poly[[bis(<i>N</i>,<i>N</i>-dimethylformamide-\k<i>O</i>)\
cobalt(II)]-di-\m-1,5-dicyanamido-\k^4^<i>N</i>^1^:<i>N</i>^5^]
;
loop_
    _publ_author_name
    _publ_author_address
    'S. C. Meng'
;
School of Chemistry and Chemical Engineering, Jiangsu University,
Zhenjiang 212013, People's Republic of China
;
