# Supplementary material for: A triclinic polymorph of catena-poly[[bis­(N,N-dimethyl­formamide-κO)cobalt(II)]-di-μ-1,5-dicyanamido-κ4 N 1:N 5]
Source: Acta Crystallogr Sect E Struct Rep Online. 2012 Oct 24;68(Pt 11):m1404. doi: 10.1107/S1600536812043310 (PMC3515145; doi:10.1107/S1600536812043310)
Supplement: Supplementary file 2 [file e-68-m1404-Isup2.hkl]

# 
# h,k,l, Fc-squared, Fo-squared, sigma(Fo-squared) and status flag 
# 
data_I
_shelx_title ' S in P1                     New: P-1' 
_shelx_refln_list_code          4 
_shelx_F_calc_maximum       56.71 
_exptl_crystal_F_000       172.94 
_reflns_d_resolution_high  0.8302 
 
loop_ 
 _symmetry_equiv_pos_as_xyz 
 'x, y, z' 
 '-x, -y, -z' 
 
_cell_length_a     6.4315 
_cell_length_b     7.3879 
_cell_length_c     8.6210 
_cell_angle_alpha 105.690 
_cell_angle_beta  107.940 
_cell_angle_gamma  96.190 
 
_shelx_F_squared_multiplier     1.000 
 
loop_ 
 _refln_index_h 
 _refln_index_k 
 _refln_index_l 
 _refln_F_squared_calc 
 _refln_F_squared_meas 
 _refln_F_squared_sigma 
 _refln_observed_status 
   2   0   0      145.56      161.79      3.28 o 
   3   0   0      107.71      134.19      3.21 o 
   4   0   0      423.09      434.46      5.56 o 
   5   0   0      467.03      461.03     13.56 o 
   6   0   0       13.51       15.61      1.59 o 
   7   0   0        5.74        7.15      1.28 o 
  -7   1   0       17.15       18.17      1.86 o 
  -6   1   0       42.78       43.37      2.88 o 
  -5   1   0      253.66      265.37      5.94 o 
  -4   1   0      192.96      194.16      3.94 o 
  -3   1   0        7.35       14.27      0.84 o 
  -2   1   0      731.81      684.64      5.26 o 
  -1   1   0      403.81      384.66      3.37 o 
   1   1   0      665.86      658.76      5.63 o 
   3   1   0      402.53      402.56      3.92 o 
   4   1   0       29.29       29.54      1.30 o 
   5   1   0       49.96       53.35      2.39 o 
   6   1   0       32.67       33.66      2.22 o 
  -7   2   0       24.20       23.51      2.29 o 
  -6   2   0       25.96       31.66      2.38 o 
  -5   2   0       36.64       37.23      2.00 o 
  -4   2   0      119.49      124.35      3.24 o 
  -3   2   0      908.91      908.98      5.90 o 
  -2   2   0      394.80      393.85      4.61 o 
  -1   2   0     1136.67     1148.72      9.70 o 
   0   2   0      204.39      201.41      3.10 o 
   1   2   0      172.73      146.58      3.04 o 
   2   2   0      372.84      371.45      3.47 o 
   3   2   0      834.84      848.73      7.83 o 
   4   2   0      274.10      265.64      4.96 o 
   5   2   0       11.15       11.70      1.24 o 
   6   2   0       12.17       14.49      1.44 o 
  -7   3   0        3.49        3.72      1.18 o 
  -6   3   0       29.17       24.39      2.21 o 
  -5   3   0       59.80       63.92      2.87 o 
  -4   3   0       55.96       57.65      1.70 o 
  -3   3   0      460.89      458.66      4.91 o 
  -2   3   0      558.72      570.99      3.38 o 
  -1   3   0     1196.43     1213.08      5.64 o 
   0   3   0       18.90       27.41      1.35 o 
   1   3   0       15.55       13.77      0.77 o 
   2   3   0      594.53      605.39      7.10 o 
   3   3   0      165.83      158.48      4.43 o 
   4   3   0      225.13      226.25      4.94 o 
   5   3   0        5.82        5.60      0.94 o 
   6   3   0       20.26       17.25      1.64 o 
  -7   4   0       31.92       29.84      2.75 o 
  -6   4   0      132.36      126.96      5.77 o 
  -5   4   0       19.05       18.43      1.20 o 
  -4   4   0        4.70        5.65      0.76 o 
  -3   4   0      308.38      311.53      3.02 o 
  -2   4   0      344.06      351.97      4.52 o 
  -1   4   0      327.95      318.64      3.53 o 
   0   4   0      130.35      131.20      2.51 o 
   1   4   0      129.13      137.01      2.63 o 
   2   4   0      217.23      217.22      3.54 o 
   3   4   0      110.87      117.86      3.12 o 
   4   4   0       28.26       27.70      2.06 o 
   5   4   0       14.31       13.82      1.49 o 
  -6   5   0       57.27       60.91      4.01 o 
  -5   5   0      120.51      117.69      4.28 o 
  -4   5   0       70.02       71.49      2.99 o 
  -3   5   0       27.34       29.87      1.34 o 
  -2   5   0      103.20      103.64      2.54 o 
  -1   5   0      169.85      162.14      3.10 o 
   0   5   0      182.63      185.20      3.29 o 
   1   5   0      353.11      368.46      5.41 o 
   2   5   0       73.19       67.83      2.47 o 
   3   5   0       37.71       36.33      2.73 o 
   4   5   0        0.82        0.93      0.70 o 
  -6   6   0        3.43        5.17      4.30 o 
  -5   6   0       22.55       26.05      8.33 o 
  -4   6   0      249.64      250.06      3.93 o 
  -3   6   0       98.56       95.63      3.81 o 
  -2   6   0       30.03       30.29      1.92 o 
  -1   6   0        2.21        1.35      0.62 o 
   0   6   0      272.13      282.39      8.04 o 
   1   6   0      352.33      356.98      5.58 o 
   2   6   0       13.12       14.13      1.27 o 
   3   6   0        3.94        4.39      0.85 o 
   4   6   0        6.58        7.01      1.06 o 
  -5   7   0        4.35        2.85      3.19 o 
  -4   7   0       41.65       40.41      1.92 o 
  -3   7   0       23.22       22.91      1.52 o 
  -2   7   0      210.75      216.53      5.62 o 
  -1   7   0       95.06      102.86      3.00 o 
   0   7   0       14.67       14.05      1.36 o 
   1   7   0        2.25        2.33      0.74 o 
   2   7   0       42.13       41.46      2.20 o 
  -4   8   0       10.13        9.63      5.61 o 
  -3   8   0       80.89       76.13      4.82 o 
  -2   8   0       44.80       45.49      2.43 o 
  -1   8   0       34.98       36.12      2.06 o 
   0   8   0       28.23       25.24      1.81 o 
   1   8   0       12.65       11.43      1.38 o 
  -1  -8   1       41.96       38.07      2.21 o 
   0  -8   1       39.80       41.27      2.19 o 
   1  -8   1        5.79        6.31      1.21 o 
   2  -8   1       69.06       69.34      3.54 o 
   3  -8   1       55.03       55.90      2.51 o 
   4  -8   1       53.88       54.13      4.30 o 
  -3  -7   1       88.64       89.99      3.43 o 
  -2  -7   1      101.47       97.48      5.15 o 
  -1  -7   1       37.33       37.72      2.03 o 
   0  -7   1        5.58        4.77      1.26 o 
   1  -7   1       58.11       57.86      2.50 o 
   2  -7   1      290.79      306.74      6.50 o 
   3  -7   1      122.36      121.14      4.75 o 
   4  -7   1        3.05        2.82      1.64 o 
   5  -7   1        2.79        1.97      2.21 o 
  -4  -6   1       45.90       44.75      2.19 o 
  -3  -6   1       23.53       23.79      1.23 o 
  -2  -6   1       19.78       18.37      1.26 o 
  -1  -6   1       92.02       92.55      2.46 o 
   0  -6   1      220.59      219.70      7.55 o 
   1  -6   1      178.31      176.42      4.56 o 
   2  -6   1       12.14       16.05      1.16 o 
   3  -6   1       90.47       88.82      2.12 o 
   4  -6   1       70.06       70.95      2.24 o 
   5  -6   1       45.79       47.20      4.97 o 
   6  -6   1       28.71       26.85      4.03 o 
  -5  -5   1        7.68       11.34      1.89 o 
  -4  -5   1       63.39       60.65      4.85 o 
  -3  -5   1       12.72       11.82      1.00 o 
  -2  -5   1      202.44      216.53      4.08 o 
  -1  -5   1      150.56      147.79      3.20 o 
   0  -5   1       79.33       71.27      2.77 o 
   1  -5   1      532.92      559.42      6.36 o 
   2  -5   1      128.74      126.16      2.47 o 
   3  -5   1       55.78       58.01      2.09 o 
   4  -5   1        8.22        9.34      1.07 o 
   5  -5   1       86.67       85.55      7.14 o 
   6  -5   1       88.46       84.04      5.05 o 
  -5  -4   1        0.25        0.40      0.43 o 
  -4  -4   1       63.13       62.15      1.57 o 
  -3  -4   1      196.67      193.09      3.58 o 
  -2  -4   1      144.32      148.54      2.71 o 
  -1  -4   1      232.86      234.00      2.92 o 
   0  -4   1      155.28      155.38      2.61 o 
   1  -4   1      704.19      722.89      4.53 o 
   2  -4   1       92.85       85.14      1.66 o 
   3  -4   1      146.95      154.21      3.32 o 
   4  -4   1       76.57       76.55      2.94 o 
   5  -4   1       76.41       71.56      3.29 o 
   6  -4   1       34.78       36.35      2.90 o 
  -6  -3   1        1.10        1.24      0.45 o 
  -5  -3   1       72.84       70.23      2.07 o 
  -4  -3   1      130.15      136.95      3.17 o 
  -3  -3   1      226.64      231.15      4.90 o 
  -2  -3   1      129.94      119.68      2.26 o 
  -1  -3   1      229.61      242.82      2.58 o 
   0  -3   1      832.17      792.02      4.25 o 
   1  -3   1      159.73      135.11      2.20 o 
   3  -3   1       30.90       23.18      1.34 o 
   4  -3   1      266.20      269.12      4.27 o 
   5  -3   1      219.22      216.74      5.15 o 
   6  -3   1        6.79       11.01      1.62 o 
   7  -3   1        2.01        2.78      1.20 o 
  -6  -2   1        2.09        3.00      0.68 o 
  -5  -2   1       63.46       59.11      1.66 o 
  -4  -2   1      163.39      156.57      4.17 o 
  -3  -2   1      315.86      308.42      4.47 o 
  -2  -2   1      689.14      720.39      4.04 o 
  -1  -2   1       83.43       91.28      3.68 o 
   1  -2   1       11.41       12.98      0.52 o 
   2  -2   1      587.05      591.43      5.37 o 
   3  -2   1      240.67      234.05      2.91 o 
   4  -2   1      268.68      265.95      4.31 o 
   5  -2   1       77.81       70.49      4.46 o 
   6  -2   1        0.89        1.45      0.69 o 
   7  -2   1       32.71       31.18      2.75 o 
  -7  -1   1       13.96       13.63      1.37 o 
  -6  -1   1       36.10       32.73      2.72 o 
  -5  -1   1      224.67      231.61      5.27 o 
  -4  -1   1      197.44      212.39      3.04 o 
  -3  -1   1        2.38        4.86      0.51 o 
  -2  -1   1      679.39      665.95      3.90 o 
  -1  -1   1      760.09      757.09     14.16 o 
   1  -1   1      214.62      220.62      5.46 o 
   2  -1   1      562.14      548.85      4.81 o 
   3  -1   1      742.10      745.37      6.66 o 
   4  -1   1       53.37       55.46      2.08 o 
   5  -1   1       24.30       25.08      2.18 o 
   6  -1   1       24.83       25.84      2.19 o 
   7  -1   1       34.74       30.24      2.55 o 
  -7   0   1        0.59        1.27      0.69 o 
  -6   0   1       28.57       31.06      1.55 o 
  -5   0   1      270.41      277.55      5.84 o 
  -4   0   1      454.92      479.77      5.30 o 
  -3   0   1      342.25      312.73      3.11 o 
  -2   0   1      614.83      611.72      3.97 o 
   2   0   1        4.70        2.51      0.52 o 
   3   0   1       11.18       17.00      0.96 o 
   4   0   1      282.43      279.78      5.23 o 
   5   0   1       44.38       42.30      2.03 o 
   6   0   1       72.80       69.02      3.67 o 
  -7   1   1       11.80       13.42      1.49 o 
  -6   1   1      149.01      131.85     10.50 o 
  -5   1   1      157.74      155.71      3.90 o 
  -4   1   1        1.59        1.91      0.45 o 
  -3   1   1      199.44      199.06      4.34 o 
  -2   1   1      822.61      747.66      7.65 o 
   0   1   1        1.05        1.65      0.36 o 
   1   1   1       62.36       67.14      1.71 o 
   2   1   1      961.54      962.98     11.14 o 
   3   1   1      292.56      305.58      4.13 o 
   4   1   1      195.39      201.77      4.14 o 
   5   1   1        0.69        0.47      0.51 o 
  -7   2   1       48.35       47.02      3.00 o 
  -6   2   1      161.45      165.71      5.03 o 
  -5   2   1        1.84        2.38      0.64 o 
  -4   2   1        5.60        9.85      0.84 o 
  -3   2   1      732.38      750.70      7.06 o 
  -2   2   1     1940.79     1972.37     11.88 o 
  -1   2   1      674.08      634.35      4.48 o 
   0   2   1        9.50        7.11      0.59 o 
   1   2   1       42.42       39.49      1.34 o 
   2   2   1      356.42      362.59      4.13 o 
   3   2   1      293.74      307.81      5.32 o 
   4   2   1       94.63      100.35      2.94 o 
   5   2   1       37.59       36.94      2.50 o 
   6   2   1        7.72        9.13      1.43 o 
  -7   3   1       41.95       41.95      3.12 o 
  -6   3   1        6.32        5.71      1.93 o 
  -5   3   1       23.16       19.75      1.09 o 
  -4   3   1      202.69      206.15      3.47 o 
  -3   3   1      393.78      377.33      3.57 o 
  -2   3   1      447.93      445.63      3.32 o 
  -1   3   1      198.37      192.84      3.39 o 
   0   3   1       97.70       89.69      2.43 o 
   1   3   1      471.93      470.03      5.36 o 
   2   3   1      115.58      109.09      2.69 o 
   3   3   1      160.13      158.83      3.87 o 
   4   3   1        0.77        0.82      0.44 o 
   5   3   1       99.82       99.59      4.43 o 
  -7   4   1       37.60       31.03      2.72 o 
  -6   4   1       52.70       56.29      4.04 o 
  -5   4   1       29.70       31.96      2.58 o 
  -4   4   1      160.15      158.11      3.47 o 
  -3   4   1      143.04      146.08      3.16 o 
  -2   4   1      434.83      437.52      4.29 o 
  -1   4   1        3.92        3.36      0.42 o 
   0   4   1      190.69      187.06      3.54 o 
   1   4   1      483.37      487.68      7.82 o 
   2   4   1       93.71       84.26      3.32 o 
   3   4   1       79.42       76.63      5.66 o 
   4   4   1       10.02       11.81      1.47 o 
   5   4   1       19.17       21.59      2.10 o 
  -6   5   1       19.14       17.42      7.90 o 
  -5   5   1       70.51       72.48      4.28 o 
  -4   5   1      359.22      367.93     10.51 o 
  -3   5   1       19.02       19.23      1.38 o 
  -2   5   1       18.51       21.48      1.38 o 
  -1   5   1       54.82       53.86      1.72 o 
   0   5   1      329.12      319.61      6.32 o 
   1   5   1      174.31      170.65      3.58 o 
   2   5   1       73.99       69.97      3.34 o 
   3   5   1       20.77       18.75      1.75 o 
   4   5   1       16.64       13.54      1.63 o 
  -6   6   1        3.19        3.17      2.40 o 
  -5   6   1       40.52       41.39     10.79 o 
  -4   6   1       94.20      100.69      4.72 o 
  -3   6   1      200.26      188.49     13.62 o 
  -2   6   1        7.95       10.09      0.99 o 
  -1   6   1       17.16       17.19      1.28 o 
   0   6   1      125.36      126.41      3.21 o 
   1   6   1      159.12      161.22      3.89 o 
   2   6   1       50.31       49.64      2.28 o 
   3   6   1        0.21        0.30      0.55 o 
  -5   7   1       74.25       64.50      4.63 o 
  -4   7   1        1.24        0.98      1.26 o 
  -3   7   1       23.16       21.73      2.24 o 
  -2   7   1       44.10       48.06      2.08 o 
  -1   7   1      222.79      225.47      5.65 o 
   0   7   1       85.87       84.49      3.19 o 
   1   7   1        8.13        7.70      1.25 o 
   2   7   1       13.14       13.63      2.31 o 
  -3   8   1       21.82       22.41      2.72 o 
  -2   8   1       90.85       88.34      6.35 o 
  -1   8   1       41.71       40.19      2.24 o 
   0   8   1       17.70       16.75      1.58 o 
  -2  -8   2       36.81       35.90      3.85 o 
  -1  -8   2       15.41       15.47      1.93 o 
   0  -8   2       13.08       17.70      2.17 o 
   1  -8   2       66.89       70.68      3.24 o 
   2  -8   2       37.10       37.77      2.03 o 
   3  -8   2       74.45       75.96      3.38 o 
   4  -8   2       20.04       20.69      5.99 o 
  -3  -7   2       44.04       43.57      2.19 o 
  -2  -7   2      225.82      229.62      5.77 o 
  -1  -7   2       54.51       59.03      2.61 o 
   0  -7   2       15.61       14.28      1.68 o 
   1  -7   2       34.93       38.71      2.51 o 
   2  -7   2      184.52      194.72      4.68 o 
   3  -7   2      227.95      212.91     13.13 o 
   4  -7   2        9.38       12.84      6.92 o 
   5  -7   2        0.93        0.70      1.45 o 
  -4  -6   2       88.31       85.95      3.00 o 
  -3  -6   2       84.56       83.69      4.22 o 
  -2  -6   2       14.44       19.24      1.05 o 
  -1  -6   2       34.32       38.84      1.69 o 
   0  -6   2      202.43      203.34      4.15 o 
   1  -6   2      406.34      407.17      7.19 o 
   2  -6   2       12.38       13.94      1.43 o 
   3  -6   2        8.62       10.17      1.24 o 
   4  -6   2       73.49       68.28      5.34 o 
   5  -6   2      120.80      126.78      6.24 o 
  -5  -5   2       78.12       85.48      5.24 o 
  -4  -5   2       56.26       57.22      3.85 o 
  -3  -5   2       20.61       21.42      1.54 o 
  -2  -5   2        8.24        8.48      0.70 o 
  -1  -5   2      178.36      188.27      3.21 o 
   0  -5   2      756.25      775.60     10.49 o 
   1  -5   2      190.03      183.09      2.93 o 
   2  -5   2      132.68      138.31      2.75 o 
   3  -5   2        1.16        1.47      0.40 o 
   4  -5   2       44.87       43.43      2.40 o 
   5  -5   2      123.22      116.59     10.50 o 
   6  -5   2       34.45       32.94      2.92 o 
  -6  -4   2       22.25       21.63      2.85 o 
  -5  -4   2      107.33      106.23      3.02 o 
  -4  -4   2       51.42       46.55      1.18 o 
  -3  -4   2       36.21       36.84      1.22 o 
  -2  -4   2      184.33      185.34      3.20 o 
  -1  -4   2        9.30        9.41      0.68 o 
   0  -4   2     1553.06     1620.06      7.88 o 
   1  -4   2      124.27      122.96      2.16 o 
   2  -4   2      213.53      216.33      2.75 o 
   3  -4   2       28.11       29.48      1.45 o 
   4  -4   2      103.26      107.11      3.15 o 
   5  -4   2       65.85       61.85      2.23 o 
   6  -4   2        9.19       10.83      2.02 o 
  -6  -3   2        0.22        1.16      1.20 o 
  -5  -3   2       87.25       90.43      2.08 o 
  -4  -3   2      308.89      325.76      5.31 o 
  -3  -3   2       94.84       89.02      1.64 o 
  -2  -3   2      190.34      204.80      3.05 o 
  -1  -3   2      314.40      305.63      5.04 o 
   0  -3   2      552.91      547.12      4.10 o 
   1  -3   2      115.97      115.21      2.03 o 
   2  -3   2      177.58      158.77      2.72 o 
   3  -3   2      404.22      405.35      4.50 o 
   4  -3   2      119.19      116.46      3.41 o 
   5  -3   2       48.04       45.59      2.22 o 
   6  -3   2       13.53       14.12      1.84 o 
  -7  -2   2       21.95       25.82      2.70 o 
  -6  -2   2       47.72       49.97      1.76 o 
  -5  -2   2       16.54       18.95      0.89 o 
  -4  -2   2        5.78        5.17      0.43 o 
  -3  -2   2      679.24      699.76      8.27 o 
  -2  -2   2      938.86      956.84     17.62 o 
  -1  -2   2     1987.12     1922.72     15.61 o 
   0  -2   2      586.18      627.38      3.43 o 
   1  -2   2       97.74       86.91      1.60 o 
   2  -2   2      206.03      201.47      3.65 o 
   3  -2   2      767.31      815.59      9.61 o 
   4  -2   2      437.19      428.36      6.83 o 
   5  -2   2        1.53        1.82      0.88 o 
   6  -2   2        8.40       10.48      1.69 o 
  -7  -1   2       12.90       15.33      1.85 o 
  -6  -1   2      141.29      136.44      3.36 o 
  -5  -1   2      116.96      118.62      2.74 o 
  -4  -1   2        0.70        0.84      0.23 o 
  -3  -1   2      163.56      165.04      2.68 o 
  -2  -1   2      606.44      593.96      6.54 o 
   0  -1   2       42.03       38.31      0.80 o 
   1  -1   2      188.19      202.68      3.27 o 
   2  -1   2      574.58      573.86      6.33 o 
   3  -1   2      378.75      399.73      5.38 o 
   4  -1   2      282.00      288.62     11.61 o 
   5  -1   2        0.42        1.27      1.20 o 
   6  -1   2       33.59       33.69      2.62 o 
  -7   0   2        9.52       10.25      0.90 o 
  -6   0   2       84.64       84.24      5.16 o 
  -5   0   2       99.22      104.32      2.77 o 
  -4   0   2      194.07      172.49      3.28 o 
  -3   0   2      490.33      479.34      3.16 o 
  -2   0   2       95.08       80.20      1.23 o 
  -1   0   2       38.76       50.78      0.85 o 
   0   0   2     1326.36     1374.63      7.72 o 
   1   0   2     3215.85     3242.63     64.71 o 
   2   0   2      601.50      649.12      5.68 o 
   3   0   2       12.43       15.44      1.05 o 
   4   0   2        3.09        2.25      0.87 o 
   5   0   2      163.38      166.84      5.07 o 
   6   0   2       88.93       80.57      4.27 o 
  -7   1   2       25.10       26.33      1.41 o 
  -6   1   2       60.62       62.62      2.69 o 
  -5   1   2      165.90      160.46      5.66 o 
  -4   1   2      330.86      325.37      4.28 o 
  -3   1   2       93.20       84.00      1.64 o 
  -2   1   2       48.11       42.09      0.88 o 
  -1   1   2      363.97      341.52     11.38 o 
   0   1   2      526.79      489.66     15.00 o 
   1   1   2     1089.02     1125.28     12.40 o 
   2   1   2      153.67      149.95      3.57 o 
   3   1   2      280.15      296.58      5.38 o 
   4   1   2        3.18        2.93      0.64 o 
   5   1   2       66.06       73.58      3.80 o 
   6   1   2       23.18       22.70      2.24 o 
  -7   2   2       57.63       49.15      3.03 o 
  -6   2   2       50.92       49.90      2.53 o 
  -5   2   2       15.41       16.56      1.66 o 
  -4   2   2      136.91      133.95      1.85 o 
  -3   2   2      299.00      290.44      3.79 o 
  -2   2   2     1621.94     1666.28     10.51 o 
  -1   2   2       14.93       11.01      0.85 o 
   0   2   2       60.36       57.05      1.75 o 
   1   2   2      428.67      434.34      4.56 o 
   2   2   2      126.16      107.80      2.74 o 
   3   2   2      172.92      180.14      4.38 o 
   4   2   2       46.30       45.11      2.77 o 
   5   2   2       41.08       42.78      2.83 o 
  -7   3   2       63.73       63.14      3.68 o 
  -6   3   2        1.73        1.74      0.29 o 
  -5   3   2        7.67        5.69      0.49 o 
  -4   3   2      441.30      452.63      8.05 o 
  -3   3   2      384.13      374.45      5.22 o 
  -2   3   2      355.18      351.48      5.30 o 
  -1   3   2       67.90       58.22      1.96 o 
   0   3   2      337.81      327.94      4.47 o 
   1   3   2      121.52      124.87      3.21 o 
   2   3   2       94.12       95.94      2.90 o 
   3   3   2       48.88       47.77      3.33 o 
   4   3   2       74.26       70.67      3.59 o 
   5   3   2       32.36       29.75      2.44 o 
  -7   4   2        7.62        5.51      3.79 o 
  -6   4   2       54.95       56.42      3.62 o 
  -5   4   2      156.66      156.75      6.15 o 
  -4   4   2       23.76       24.58      2.41 o 
  -3   4   2      110.46      115.37      2.39 o 
  -2   4   2       84.66       82.11      1.85 o 
  -1   4   2      420.14      422.71      5.72 o 
   0   4   2      203.94      205.61      4.31 o 
   1   4   2       41.20       36.23      1.76 o 
   2   4   2       53.68       55.47      3.71 o 
   3   4   2       28.13       29.76      2.35 o 
   4   4   2       88.07       80.88      4.28 o 
  -6   5   2        5.15        5.27      3.17 o 
  -5   5   2      245.93      249.79      9.70 o 
  -4   5   2       91.96       91.74      4.32 o 
  -3   5   2       95.06       95.01      3.80 o 
  -2   5   2        7.74        6.31      0.72 o 
  -1   5   2      139.90      139.89      3.75 o 
   0   5   2      343.16      343.07      7.42 o 
   1   5   2       42.97       39.81      2.78 o 
   2   5   2       54.05       51.16      2.92 o 
   3   5   2       10.53       10.88      1.67 o 
  -6   6   2        9.77        6.55      6.23 o 
  -5   6   2       50.65       56.06     13.10 o 
  -4   6   2       50.22       47.73      4.81 o 
  -3   6   2       75.15       75.60      2.52 o 
  -2   6   2      102.50       98.95      3.30 o 
  -1   6   2        8.41        8.67      1.00 o 
   0   6   2       35.69       37.89      2.04 o 
   1   6   2       77.96       80.83      3.11 o 
   2   6   2       87.00       82.57      3.26 o 
  -5   7   2       12.26       10.00      4.87 o 
  -4   7   2       30.55       33.08      3.33 o 
  -3   7   2        7.43        7.15      1.60 o 
  -2   7   2       42.59       42.46      1.99 o 
  -1   7   2      133.78      129.20      4.61 o 
   0   7   2       25.73       25.35      3.17 o 
   1   7   2       13.53       12.86      1.37 o 
  -2  -8   3       46.36       41.54      2.49 o 
  -1  -8   3       14.24       14.75      1.88 o 
   0  -8   3       18.53       16.72      2.13 o 
   1  -8   3       75.77       78.24      3.56 o 
   2  -8   3       31.23       31.35      2.41 o 
   3  -8   3       25.96       25.88      2.12 o 
  -3  -7   3       32.57       31.76      2.45 o 
  -2  -7   3      102.82       99.83      5.60 o 
  -1  -7   3      123.28      125.98      5.75 o 
   0  -7   3       61.40       59.37      2.78 o 
   1  -7   3        3.22        2.37      1.10 o 
   2  -7   3       80.43       82.44      3.03 o 
   3  -7   3      122.92      129.78      4.62 o 
   4  -7   3       67.95       67.45      4.93 o 
  -5  -6   3       33.15       28.59      2.94 o 
  -4  -6   3       64.49       66.00      4.24 o 
  -3  -6   3       75.74       71.90      3.30 o 
  -2  -6   3       57.56       55.95      1.55 o 
  -1  -6   3        1.83        0.91      0.44 o 
   0  -6   3      397.57      419.65      7.37 o 
   1  -6   3      162.41      163.89      3.95 o 
   2  -6   3      119.52      115.65      3.12 o 
   3  -6   3        0.56        0.84      0.42 o 
   4  -6   3       40.51       42.28      9.94 o 
   5  -6   3       78.16       77.59      4.86 o 
  -5  -5   3       86.20       85.80      4.96 o 
  -4  -5   3      149.79      150.89      6.03 o 
  -3  -5   3       12.45       13.31      0.79 o 
  -2  -5   3        6.67        8.91      0.89 o 
  -1  -5   3      158.00      156.42      2.80 o 
   0  -5   3      499.45      520.80      6.07 o 
   1  -5   3      198.40      209.24      3.28 o 
   2  -5   3       73.65       70.12      1.86 o 
   3  -5   3      103.09      103.20      2.57 o 
   4  -5   3       32.43       29.42      2.73 o 
   5  -5   3       15.17       13.98      1.89 o 
  -6  -4   3       70.91       75.54      4.80 o 
  -5  -4   3      102.68      108.52      5.25 o 
  -4  -4   3       10.14        8.50      0.49 o 
  -3  -4   3       62.47       64.95      1.54 o 
  -2  -4   3      117.98      117.05      1.97 o 
  -1  -4   3      898.96      889.28      6.23 o 
   0  -4   3        5.59        5.39      0.56 o 
   1  -4   3      289.78      294.10      3.30 o 
   2  -4   3      116.20      118.47      2.36 o 
   3  -4   3      208.39      209.81      4.61 o 
   4  -4   3      152.02      146.71      3.46 o 
   5  -4   3        0.44        0.72      0.85 o 
   6  -4   3       17.12       14.25      1.97 o 
  -6  -3   3       29.19       30.89      2.75 o 
  -5  -3   3       11.95       10.44      1.55 o 
  -4  -3   3       39.43       34.67      2.82 o 
  -3  -3   3      410.27      422.62      8.08 o 
  -2  -3   3      173.90      167.53      2.26 o 
  -1  -3   3      998.98     1033.94      6.03 o 
   0  -3   3       48.64       46.70      1.13 o 
   1  -3   3       35.62       31.96      1.03 o 
   2  -3   3      292.62      307.00      7.34 o 
   3  -3   3      117.28      122.88      3.32 o 
   4  -3   3      175.66      170.31      4.83 o 
   5  -3   3       13.16       15.15      2.04 o 
   6  -3   3       47.77       44.42      3.46 o 
  -7  -2   3       32.33       32.76      2.75 o 
  -6  -2   3      131.43      133.81      3.50 o 
  -5  -2   3       18.84       19.19      1.13 o 
  -4  -2   3        9.10        9.01      1.17 o 
  -3  -2   3      235.97      223.44      5.10 o 
  -2  -2   3     1863.76     1927.86     11.82 o 
  -1  -2   3      747.04      743.91      4.06 o 
   0  -2   3       35.98       22.78      0.73 o 
   1  -2   3       18.00       13.65      0.69 o 
   2  -2   3      329.27      317.63      3.95 o 
   3  -2   3      231.74      246.30      4.65 o 
   4  -2   3       53.12       60.19      4.18 o 
   5  -2   3       71.44       70.12      3.88 o 
   6  -2   3       11.01       12.33      2.10 o 
  -7  -1   3       27.82       30.02      2.41 o 
  -6  -1   3       53.22       54.62      2.92 o 
  -5  -1   3       83.54       80.05      2.42 o 
  -4  -1   3      246.43      243.73      5.13 o 
  -3  -1   3      132.67      128.99      3.43 o 
  -2  -1   3      216.47      205.04      2.45 o 
  -1  -1   3      285.35      271.55      1.91 o 
   0  -1   3      510.73      498.36      3.33 o 
   1  -1   3      731.82      767.82      5.08 o 
   2  -1   3       54.11       45.77      1.69 o 
   3  -1   3      356.11      376.49      6.68 o 
   4  -1   3        1.98        1.72      0.85 o 
   5  -1   3       71.02       77.37      4.14 o 
   6  -1   3       10.15       10.10      1.82 o 
  -7   0   3       32.50       30.33      1.46 o 
  -6   0   3        1.47        2.23      0.36 o 
  -5   0   3       32.32       31.70      1.22 o 
  -4   0   3      771.73      780.80      7.31 o 
  -3   0   3      743.56      733.74      7.17 o 
  -2   0   3      411.47      393.19      2.33 o 
   0   0   3       53.60       49.78      1.24 o 
   1   0   3     2550.64     2279.64     17.48 o 
   2   0   3      724.19      718.56      7.67 o 
   3   0   3       17.29       20.34      1.30 o 
   4   0   3       14.66       12.74      1.71 o 
   5   0   3       47.01       51.25      3.11 o 
   6   0   3       58.58       55.24      3.62 o 
  -7   1   3       13.33       15.84      1.04 o 
  -6   1   3       14.68       14.35      0.95 o 
  -5   1   3       45.65       48.02      1.72 o 
  -4   1   3      828.00      821.70      9.51 o 
  -3   1   3      210.71      210.66      2.38 o 
  -2   1   3       46.42       41.33      0.99 o 
  -1   1   3       34.34       32.09      0.94 o 
   0   1   3     1191.95     1226.31      8.34 o 
   1   1   3      309.65      318.80      3.94 o 
   2   1   3       71.35       76.78      2.33 o 
   3   1   3       42.52       38.99      2.08 o 
   4   1   3      133.02      136.72      4.71 o 
   5   1   3       22.12       20.06      2.01 o 
  -6   2   3       67.91       58.11      1.35 o 
  -5   2   3      209.22      209.27      2.93 o 
  -4   2   3        4.81        3.99      0.68 o 
  -3   2   3       77.47       82.53      2.27 o 
  -2   2   3      151.43      137.94      2.92 o 
  -1   2   3     1500.03     1571.75     17.26 o 
   0   2   3      410.01      418.22      4.64 o 
   1   2   3        2.72        2.06      0.47 o 
   2   2   3       30.27       34.20      1.65 o 
   3   2   3       31.31       34.99      2.74 o 
   4   2   3      173.41      176.29      6.61 o 
   5   2   3       40.54       38.97      2.82 o 
  -7   3   3       91.07       89.17      5.19 o 
  -6   3   3       16.75       19.54      1.99 o 
  -5   3   3       81.05       77.35      3.57 o 
  -4   3   3        0.58        0.87      0.64 o 
  -3   3   3      380.01      390.52      6.80 o 
  -2   3   3       96.23       86.25      2.50 o 
  -1   3   3      364.27      352.86      4.94 o 
   0   3   3      373.49      382.69      5.28 o 
   1   3   3       15.42       14.72      1.21 o 
   2   3   3       66.74       69.75      4.40 o 
   3   3   3       22.95       22.52      2.04 o 
   4   3   3       48.29       49.69      3.13 o 
  -7   4   3        1.98        1.19      1.10 o 
  -6   4   3       45.60       45.21      6.43 o 
  -5   4   3      222.38      232.81      8.37 o 
  -4   4   3       61.39       62.96      4.40 o 
  -3   4   3        0.47        0.62      0.26 o 
  -2   4   3      196.67      188.61      3.18 o 
  -1   4   3      235.16      231.69      4.85 o 
   0   4   3      163.34      166.44      6.31 o 
   1   4   3       16.66       13.93      1.76 o 
   2   4   3       48.69       45.55      2.97 o 
   3   4   3       55.55       54.75      3.53 o 
   4   4   3       23.72       23.58      2.38 o 
  -6   5   3       39.39       38.46      4.67 o 
  -5   5   3       18.45       20.38      3.07 o 
  -4   5   3      183.42      195.57      6.44 o 
  -3   5   3       82.87       81.93      2.63 o 
  -2   5   3       44.36       46.82      2.27 o 
  -1   5   3       36.67       35.54      1.80 o 
   0   5   3       13.47       14.80      2.00 o 
   1   5   3      148.54      149.04      5.17 o 
   2   5   3       24.25       25.34      2.35 o 
   3   5   3       50.60       40.72      2.98 o 
  -5   6   3        2.30        2.16      1.51 o 
  -4   6   3       30.17       36.43      3.31 o 
  -3   6   3      114.00      123.96      5.96 o 
  -2   6   3       87.37       85.27      3.33 o 
  -1   6   3       55.76       50.68      2.22 o 
   0   6   3       11.92        8.54      1.05 o 
   1   6   3       66.81       65.64      2.88 o 
   2   6   3       62.04       57.56      3.95 o 
  -4   7   3       16.82       20.28      3.47 o 
  -3   7   3       27.05       28.99      2.98 o 
  -2   7   3       25.95       25.68      1.60 o 
  -1   7   3       23.46       25.16      1.75 o 
   0   7   3       65.02       59.38      2.74 o 
  -2  -8   4       61.73       59.55      2.91 o 
  -1  -8   4        8.93       10.01      1.60 o 
   0  -8   4       58.39       57.05      3.24 o 
   1  -8   4       15.79       17.98      2.58 o 
   2  -8   4       60.47       61.28      4.58 o 
   3  -8   4       15.94       15.45      1.87 o 
  -4  -7   4        9.62        9.06      1.83 o 
  -3  -7   4        8.85        7.55      1.67 o 
  -2  -7   4       79.79       76.88      3.36 o 
  -1  -7   4      193.33      198.61      4.42 o 
   0  -7   4       75.67       79.34      3.56 o 
   1  -7   4        1.52        6.07      1.93 o 
   2  -7   4        3.73        4.01      1.56 o 
   3  -7   4      156.32      151.28      5.06 o 
   4  -7   4      109.23      117.21      6.03 o 
  -5  -6   4       10.80       11.03      1.86 o 
  -4  -6   4       15.33       13.19      2.17 o 
  -3  -6   4      110.08      107.82      4.87 o 
  -2  -6   4       73.83       75.39      1.80 o 
  -1  -6   4      192.65      187.92      3.84 o 
   0  -6   4        0.50        0.85      0.43 o 
   1  -6   4      164.14      167.27      5.07 o 
   2  -6   4       97.55       95.60      3.34 o 
   3  -6   4       46.71       45.14      2.48 o 
   4  -6   4       36.70       38.01      3.48 o 
   5  -6   4        7.47        8.79      1.69 o 
  -5  -5   4       38.13       37.62      3.51 o 
  -4  -5   4       56.29       60.12      3.58 o 
  -3  -5   4      125.15      128.09      2.48 o 
  -2  -5   4        2.86        3.71      0.55 o 
  -1  -5   4      194.97      206.82      3.08 o 
   0  -5   4      140.21      137.83      2.77 o 
   1  -5   4      187.16      184.96      3.58 o 
   2  -5   4      147.50      154.99      3.54 o 
   3  -5   4       28.11       27.03      2.38 o 
   4  -5   4       46.11       44.55      3.33 o 
   5  -5   4        3.79        4.89      1.33 o 
  -6  -4   4       63.94       60.62      4.11 o 
  -5  -4   4      125.39      124.42      5.63 o 
  -4  -4   4       48.54       53.16      3.89 o 
  -3  -4   4       17.46       15.94      0.72 o 
  -2  -4   4      189.45      198.91      2.67 o 
  -1  -4   4      186.25      175.29      3.88 o 
   0  -4   4      206.89      197.49      2.65 o 
   1  -4   4      158.44      151.91      4.07 o 
   2  -4   4      231.96      216.46      3.32 o 
   3  -4   4       72.37       79.08      4.20 o 
   4  -4   4        5.58        7.66      1.70 o 
   5  -4   4       39.70       39.95      3.34 o 
  -6  -3   4       14.32       16.88      1.93 o 
  -5  -3   4        0.49        0.67      0.59 o 
  -4  -3   4      138.26      136.27      5.37 o 
  -3  -3   4      414.01      419.03      7.22 o 
  -2  -3   4      441.87      449.87      5.74 o 
  -1  -3   4        0.96        1.96      0.29 o 
   0  -3   4      120.43      124.53      2.31 o 
   1  -3   4      681.14      682.84      5.62 o 
   2  -3   4      124.44      121.83      2.87 o 
   3  -3   4      172.09      155.64      7.84 o 
   4  -3   4        4.42        3.83      1.28 o 
   5  -3   4       64.46       73.81      4.42 o 
  -7  -2   4       50.86       47.39      3.25 o 
  -6  -2   4       32.09       30.42      2.35 o 
  -5  -2   4       13.89       16.31      1.79 o 
  -4  -2   4       84.12       82.42      3.73 o 
  -3  -2   4       68.93       74.67      2.24 o 
  -2  -2   4     1062.29     1099.77      6.02 o 
  -1  -2   4      353.80      351.60      3.04 o 
   0  -2   4       62.15       57.73      1.35 o 
   1  -2   4      151.12      154.61      2.85 o 
   2  -2   4       73.51       66.66      2.21 o 
   3  -2   4      162.31      174.61      6.48 o 
   4  -2   4       69.17       67.77      3.58 o 
   5  -2   4       44.56       41.71      3.14 o 
  -7  -1   4       17.89       19.76      2.02 o 
  -6  -1   4       31.09       32.02      1.10 o 
  -5  -1   4       34.53       38.01      1.21 o 
  -4  -1   4      340.90      337.97      4.96 o 
  -3  -1   4      158.70      152.77      2.18 o 
  -2  -1   4      120.54      111.24      1.78 o 
  -1  -1   4      164.80      169.16      2.62 o 
   0  -1   4     1167.83     1188.46      7.40 o 
   1  -1   4      133.86      133.40      2.58 o 
   2  -1   4       13.87       17.27      0.98 o 
   3  -1   4       21.28       21.25      2.37 o 
   4  -1   4      226.64      235.17      6.51 o 
   5  -1   4       40.45       41.65      3.08 o 
  -7   0   4       13.99       15.15      1.49 o 
  -6   0   4        9.23        8.86      0.63 o 
  -5   0   4      151.47      149.91      2.69 o 
  -4   0   4      167.29      160.36      2.91 o 
  -3   0   4      487.81      519.46      3.61 o 
  -2   0   4        9.16        4.30      0.47 o 
  -1   0   4      240.01      233.54      2.38 o 
   0   0   4      170.41      167.08      3.13 o 
   1   0   4      251.43      244.11      3.88 o 
   2   0   4      449.46      482.47      8.04 o 
   3   0   4       14.92       15.23      1.85 o 
   4   0   4       20.49       24.14      2.32 o 
   5   0   4       13.94       18.29      2.20 o 
  -7   1   4        6.64        7.54      1.09 o 
  -6   1   4        5.94        8.58      1.11 o 
  -5   1   4      375.41      358.84      8.56 o 
  -4   1   4      121.80      127.73      2.53 o 
  -3   1   4      386.08      402.99      4.04 o 
  -2   1   4       29.36       34.18      1.00 o 
  -1   1   4      113.66      105.28      2.18 o 
   0   1   4      761.01      791.18      9.47 o 
   1   1   4      151.65      149.01      3.56 o 
   2   1   4       89.76       93.33      4.33 o 
   3   1   4       18.50       21.40      2.19 o 
   4   1   4       58.36       64.36      3.73 o 
   5   1   4       13.05       10.40      1.67 o 
  -7   2   4        3.66        2.73      1.99 o 
  -6   2   4       45.93       42.52      4.35 o 
  -5   2   4      262.83      252.45      6.01 o 
  -4   2   4      114.49      113.49      3.21 o 
  -3   2   4       14.86       17.76      0.58 o 
  -2   2   4      298.87      320.22      3.33 o 
  -1   2   4      482.85      466.83      7.18 o 
   0   2   4      301.44      313.23      4.73 o 
   1   2   4        8.19        8.30      0.93 o 
   2   2   4       32.67       30.15      2.67 o 
   3   2   4       79.79       79.78      3.74 o 
   4   2   4       35.13       33.37      2.71 o 
  -7   3   4       59.62       51.36      3.61 o 
  -6   3   4      199.00      205.50      7.75 o 
  -5   3   4        8.95        8.43      3.14 o 
  -4   3   4        5.33        8.67      0.96 o 
  -3   3   4      105.23      106.15      2.19 o 
  -2   3   4      616.49      628.21      9.93 o 
  -1   3   4      265.01      258.80      5.10 o 
   0   3   4        4.23        5.19      1.08 o 
   1   3   4       92.97       97.23      4.55 o 
   2   3   4       31.67       35.09      2.84 o 
   3   3   4      114.07      112.74      5.21 o 
   4   3   4        6.53        7.02      1.43 o 
  -7   4   4        4.82        3.68      3.87 o 
  -6   4   4       50.55       45.39      4.79 o 
  -5   4   4       35.33       38.87      4.11 o 
  -4   4   4       63.01       69.10      3.63 o 
  -3   4   4       50.73       49.91      1.62 o 
  -2   4   4       46.38       46.46      3.50 o 
  -1   4   4      308.74      319.23     10.28 o 
   0   4   4        7.98        9.97      1.70 o 
   1   4   4       63.74       64.50      3.49 o 
   2   4   4       12.91       13.19      1.82 o 
   3   4   4       29.86       24.83      2.47 o 
  -6   5   4       13.22       10.61      4.97 o 
  -5   5   4       15.90       13.74      7.38 o 
  -4   5   4       57.48       58.55      3.85 o 
  -3   5   4      148.93      150.68      3.77 o 
  -2   5   4       61.49       62.23      2.01 o 
  -1   5   4        0.29        1.11      1.08 o 
   0   5   4       50.48       48.51      3.25 o 
   1   5   4       49.43       51.39      3.64 o 
   2   5   4       52.27       46.45      3.39 o 
  -5   6   4        8.66        6.77      5.44 o 
  -4   6   4       46.58       44.60      3.62 o 
  -3   6   4       38.05       35.73      3.51 o 
  -2   6   4       92.69       89.57      6.54 o 
  -1   6   4        0.34        1.04      0.71 o 
   0   6   4       27.39       25.29      2.65 o 
   1   6   4        7.90        7.29      1.55 o 
  -2  -8   5       33.86       37.48      3.33 o 
  -1  -8   5      114.63      110.74      4.52 o 
   0  -8   5        0.68        0.68      0.61 o 
   1  -8   5       22.48       23.05      3.18 o 
   2  -8   5       27.32       29.92      2.95 o 
  -4  -7   5        1.34        0.76      0.82 o 
  -3  -7   5       19.14       15.85      2.30 o 
  -2  -7   5       33.83       34.31      2.22 o 
  -1  -7   5      218.63      215.86      9.34 o 
   0  -7   5       69.23       73.64      2.80 o 
   1  -7   5        3.66        3.10      1.37 o 
   3  -7   5       34.68       36.89      2.18 o 
  -5  -6   5        5.95        5.27      1.43 o 
  -4  -6   5       15.15       16.40      2.35 o 
  -3  -6   5       49.70       49.43      2.11 o 
  -2  -6   5      177.37      178.83      2.86 o 
  -1  -6   5       47.72       47.22      1.59 o 
   0  -6   5       21.44       21.63      1.77 o 
   1  -6   5       56.07       54.55      2.17 o 
   2  -6   5      150.82      142.50      4.10 o 
   3  -6   5       48.19       47.67      3.43 o 
   4  -6   5        0.26        1.88      1.48 o 
  -5  -5   5        8.10        7.22      1.55 o 
  -4  -5   5      125.49      130.89      5.14 o 
  -3  -5   5      149.68      148.97      1.46 o 
  -2  -5   5       95.81       98.10      2.17 o 
  -1  -5   5       13.25       13.05      0.97 o 
   0  -5   5       77.62       77.30      2.32 o 
   1  -5   5      418.88      402.90      7.35 o 
   2  -5   5       97.43       93.25      5.48 o 
   3  -5   5       77.20       71.69      3.81 o 
   4  -5   5        3.30        2.57      1.34 o 
  -6  -4   5        1.75        1.90      1.10 o 
  -5  -4   5       72.77       78.27      4.16 o 
  -4  -4   5      277.87      280.23      7.11 o 
  -3  -4   5       31.97       34.97      2.95 o 
  -2  -4   5       50.85       54.85      1.80 o 
  -1  -4   5       40.60       41.65      1.36 o 
   0  -4   5      154.49      152.83      2.87 o 
   1  -4   5      267.86      261.97      4.00 o 
   2  -4   5       75.06       72.14      4.65 o 
   3  -4   5       56.66       55.93      3.40 o 
   4  -4   5       25.41       25.32      2.60 o 
   5  -4   5       23.71       23.86      2.61 o 
  -6  -3   5       34.65       38.07      2.76 o 
  -5  -3   5        0.26        0.81      0.71 o 
  -4  -3   5       51.77       54.69      3.70 o 
  -3  -3   5      284.88      290.28      5.57 o 
  -2  -3   5      305.97      302.82      2.78 o 
  -1  -3   5       39.26       42.45      1.89 o 
   0  -3   5      193.38      183.68      3.08 o 
   1  -3   5       96.01       88.40      2.12 o 
   2  -3   5      128.45      141.87      5.71 o 
   3  -3   5       11.80       15.39      2.01 o 
   4  -3   5       82.09       86.74      4.81 o 
   5  -3   5       17.64       19.43      2.40 o 
  -7  -2   5       18.26       20.63      2.10 o 
  -6  -2   5       38.94       35.50      2.66 o 
  -5  -2   5      166.24      169.33      4.88 o 
  -4  -2   5       14.34       14.27      1.56 o 
  -3  -2   5       21.01       19.88      1.29 o 
  -2  -2   5       31.12       30.51      0.81 o 
  -1  -2   5     1164.44     1177.06     11.26 o 
   0  -2   5      677.32      705.10      5.64 o 
   1  -2   5        0.45        0.83      0.43 o 
   2  -2   5        8.83        9.33      1.37 o 
   3  -2   5       13.18       12.64      1.66 o 
   4  -2   5      135.71      129.89      5.96 o 
   5  -2   5       43.26       45.28      3.33 o 
  -7  -1   5        5.77       10.10      1.55 o 
  -6  -1   5       17.53       20.73      1.74 o 
  -5  -1   5      312.50      316.94      4.59 o 
  -4  -1   5       33.16       36.80      0.91 o 
  -3  -1   5      158.30      161.21      2.22 o 
  -2  -1   5        0.70        0.78      0.21 o 
  -1  -1   5      306.12      297.53      2.96 o 
   0  -1   5      682.02      707.27      8.21 o 
   1  -1   5      109.57      109.24      2.82 o 
   2  -1   5       24.96       26.75      2.39 o 
   3  -1   5        9.85       10.18      1.76 o 
   4  -1   5       70.39       70.41      4.13 o 
   5  -1   5       26.68       24.77      2.61 o 
  -6   0   5       18.25       19.23      0.78 o 
  -5   0   5       79.44       81.37      2.37 o 
  -4   0   5      200.17      196.60      2.53 o 
  -3   0   5       99.51       96.62      1.68 o 
  -2   0   5      469.06      513.15      4.07 o 
  -1   0   5       69.99       59.96      1.48 o 
   0   0   5        9.59       10.19      0.84 o 
   1   0   5       35.23       34.13      1.53 o 
   2   0   5      282.84      295.94      9.50 o 
   3   0   5      201.75      192.13      5.92 o 
   4   0   5        1.49        2.97      1.43 o 
  -7   1   5        1.92        1.08      0.48 o 
  -6   1   5       80.51       78.71      1.89 o 
  -5   1   5        1.68        1.84      0.42 o 
  -4   1   5      198.36      214.03      5.69 o 
  -3   1   5      192.61      187.41      2.87 o 
  -2   1   5      373.25      370.51      3.82 o 
  -1   1   5       85.00       88.88      2.13 o 
   0   1   5        7.51        8.75      0.95 o 
   1   1   5      257.53      250.02      7.26 o 
   2   1   5       55.64       65.51      3.26 o 
   3   1   5      109.28      109.35      5.25 o 
   4   1   5        9.27        8.50      1.62 o 
  -7   2   5       10.84        8.75      4.86 o 
  -6   2   5       56.46       50.78      2.74 o 
  -5   2   5       28.54       28.17      2.24 o 
  -4   2   5       79.06       83.29      2.66 o 
  -3   2   5       75.38       71.46      1.92 o 
  -2   2   5       26.77       27.41      1.07 o 
  -1   2   5      450.18      456.52      7.75 o 
   0   2   5       39.76       46.45      3.46 o 
   1   2   5      100.73      113.82      4.99 o 
   2   2   5        8.49        9.36      1.51 o 
   3   2   5       23.15       22.20      2.36 o 
   4   2   5       17.19       18.85      2.21 o 
  -7   3   5       66.27       63.83      6.10 o 
  -6   3   5      147.53      160.81      6.92 o 
  -5   3   5       24.75       26.13      2.42 o 
  -4   3   5       16.91       15.29      1.80 o 
  -3   3   5       50.72       51.83      2.29 o 
  -2   3   5      327.26      345.76     10.61 o 
  -1   3   5       82.49       91.14      4.36 o 
   0   3   5       72.94       55.70      3.21 o 
   1   3   5        9.81       10.75      1.67 o 
   2   3   5       64.83       65.14      3.93 o 
   3   3   5        6.72        7.32      1.46 o 
  -6   4   5        0.71        2.29      1.64 o 
  -5   4   5       36.86       42.86      3.38 o 
  -4   4   5      153.32      160.19      5.95 o 
  -3   4   5       27.00       24.93      0.93 o 
  -2   4   5       34.78       33.44      2.89 o 
  -1   4   5        0.35        1.00      1.06 o 
   0   4   5      214.64      229.70      8.41 o 
   1   4   5       32.49       32.04      2.80 o 
   2   4   5       17.37       12.23      1.86 o 
  -5   5   5       26.86       26.57      2.73 o 
  -4   5   5       69.75       71.54      4.47 o 
  -3   5   5       80.24       86.40      4.96 o 
  -2   5   5       33.36       32.97      2.96 o 
  -1   5   5        0.44        1.72      1.01 o 
   0   5   5       16.75       16.91      2.05 o 
   1   5   5       49.12       42.08      3.33 o 
  -4   6   5       17.30       22.58      2.78 o 
  -3   6   5       43.75       43.72      3.74 o 
  -2   6   5       15.88       18.44      2.84 o 
  -1   6   5       39.88       35.79      2.07 o 
  -2  -8   6       47.94       45.40      3.67 o 
  -1  -8   6       33.01       30.41      1.90 o 
   0  -8   6       18.96       17.03      1.92 o 
   1  -8   6        9.54        7.47      5.75 o 
  -3  -7   6        7.72        8.67      1.62 o 
  -2  -7   6       59.85       57.70      2.53 o 
  -1  -7   6       30.56       33.31      2.85 o 
   0  -7   6       82.96       84.73      3.34 o 
   1  -7   6       55.53       55.27      2.70 o 
   2  -7   6        0.23        0.14      0.30 o 
   3  -7   6       22.72       22.77      2.64 o 
  -4  -6   6       30.66       24.56      2.60 o 
  -3  -6   6       33.22       28.98      2.64 o 
  -2  -6   6      111.38      120.67      2.82 o 
  -1  -6   6       51.98       51.90      1.63 o 
   0  -6   6       26.74       28.30      2.09 o 
   1  -6   6       38.06       40.79      2.75 o 
   2  -6   6       46.75       44.71      3.46 o 
   3  -6   6       44.06       44.58      3.40 o 
  -5  -5   6       11.57        8.95      1.68 o 
  -4  -5   6       56.20       59.25      3.84 o 
  -3  -5   6      128.76      127.52      1.30 o 
  -2  -5   6       70.87       71.42      1.63 o 
  -1  -5   6        4.04        3.78      0.85 o 
   0  -5   6       75.62       77.44      2.71 o 
   1  -5   6       86.34       81.79      2.71 o 
   2  -5   6      109.22      114.15      4.55 o 
   3  -5   6        3.93        4.48      1.31 o 
   4  -5   6       36.09       33.04      3.50 o 
  -6  -4   6        1.03        0.46      0.69 o 
  -5  -4   6      114.79      114.99      5.43 o 
  -4  -4   6      184.07      184.51      5.63 o 
  -3  -4   6      106.59      100.53      4.91 o 
  -2  -4   6       20.56       16.69      1.21 o 
  -1  -4   6       88.87       87.93      2.35 o 
   0  -4   6      345.87      366.73      6.39 o 
   1  -4   6       72.73       68.06      4.83 o 
   2  -4   6       44.13       41.89      3.02 o 
   3  -4   6        2.39        1.79      1.01 o 
   4  -4   6       43.65       42.55      3.63 o 
  -6  -3   6       39.95       42.14      2.99 o 
  -5  -3   6      106.40      112.34      4.35 o 
  -4  -3   6        2.10        2.55      1.02 o 
  -3  -3   6      112.21      121.28      1.98 o 
  -2  -3   6      142.89      143.20      2.60 o 
  -1  -3   6      227.67      226.51      3.26 o 
   0  -3   6       78.12       78.72      2.05 o 
   1  -3   6       35.31       33.11      2.79 o 
   2  -3   6       89.79       86.31      3.96 o 
   3  -3   6       48.02       48.05      3.40 o 
   4  -3   6       19.32       18.93      2.49 o 
  -7  -2   6       15.92       15.10      1.77 o 
  -6  -2   6       47.23       49.71      2.99 o 
  -5  -2   6       82.26       84.06      4.77 o 
  -4  -2   6       66.90       66.62      2.97 o 
  -3  -2   6        0.83        1.21      0.41 o 
  -2  -2   6      132.29      131.05      2.42 o 
  -1  -2   6      357.82      371.42      4.57 o 
   0  -2   6      256.40      256.84      4.14 o 
   1  -2   6       15.31       19.86      2.16 o 
   2  -2   6        8.94       10.04      1.53 o 
   3  -2   6       76.60       72.47      4.12 o 
   4  -2   6       32.15       33.54      2.85 o 
  -7  -1   6        2.22        1.30      0.61 o 
  -6  -1   6       94.87       96.21      4.32 o 
  -5  -1   6       11.94       10.41      0.62 o 
  -4  -1   6       99.91      102.15      1.86 o 
  -3  -1   6       23.77       25.68      0.91 o 
  -2  -1   6      284.53      279.91      3.55 o 
  -1  -1   6      213.21      215.96      3.54 o 
   0  -1   6        6.79        7.13      0.86 o 
   1  -1   6      187.25      188.91      6.82 o 
   2  -1   6       11.94       14.98      1.89 o 
   3  -1   6       56.02       58.38      3.90 o 
   4  -1   6       13.80       16.33      2.22 o 
  -6   0   6       73.79       72.22      2.20 o 
  -5   0   6        0.57        0.88      0.26 o 
  -4   0   6       30.08       32.67      1.16 o 
  -3   0   6      252.31      241.87      3.26 o 
  -2   0   6      165.60      168.63      2.95 o 
  -1   0   6      280.36      293.70      4.71 o 
   0   0   6       11.21        8.90      0.93 o 
   1   0   6       45.01       47.85      3.48 o 
   2   0   6       76.85       61.51      3.63 o 
   3   0   6       98.34       97.21      5.02 o 
   4   0   6        8.86        8.67      1.82 o 
  -6   1   6       11.39       10.39      4.18 o 
  -5   1   6       34.88       37.67      2.46 o 
  -4   1   6       41.32       45.19      1.65 o 
  -3   1   6      222.76      230.33      4.24 o 
  -2   1   6      195.12      205.44      3.49 o 
  -1   1   6        0.67        0.53      0.55 o 
   0   1   6       59.04       57.75      2.76 o 
   1   1   6       58.35       61.24      3.27 o 
   2   1   6      133.88      129.65      5.80 o 
   3   1   6        1.51        1.83      0.91 o 
  -6   2   6        0.17        0.09      0.52 o 
  -5   2   6       25.85       26.58      1.56 o 
  -4   2   6      215.79      213.60      8.17 o 
  -3   2   6       73.68       76.22      2.19 o 
  -2   2   6       38.25       43.55      2.26 o 
  -1   2   6       17.62       17.79      2.04 o 
   0   2   6      297.98      309.75      7.56 o 
   1   2   6       68.58       74.72      3.85 o 
   2   2   6       30.19       27.35      2.67 o 
   3   2   6        0.51        1.84      1.09 o 
  -6   3   6       46.58       41.79      6.07 o 
  -5   3   6       98.16      105.42      5.23 o 
  -4   3   6        7.32        8.03      1.75 o 
  -3   3   6        0.99        1.99      0.62 o 
  -2   3   6       74.85       71.79      2.23 o 
  -1   3   6      104.01      108.28      4.56 o 
   0   3   6       44.83       46.02      3.22 o 
   1   3   6       19.79       24.11      2.56 o 
   2   3   6        3.83        4.83      1.51 o 
  -6   4   6        2.24        0.53      0.68 o 
  -5   4   6       20.10       23.97      2.69 o 
  -4   4   6       50.58       59.54      4.23 o 
  -3   4   6       75.67       75.30      4.39 o 
  -2   4   6        0.20        0.52      0.41 o 
  -1   4   6       43.92       42.39      3.27 o 
   0   4   6       37.33       37.76      3.02 o 
   1   4   6       29.34       32.47      2.96 o 
  -4   5   6       20.10       18.23      2.38 o 
  -3   5   6       33.34       33.82      3.15 o 
  -2   5   6       15.35       18.92      2.39 o 
  -1   5   6       34.55       34.17      3.24 o 
  -3  -7   7        8.73        8.99      3.43 o 
  -2  -7   7       11.31        8.84      4.82 o 
  -1  -7   7       35.69       34.65      2.40 o 
   0  -7   7      102.43       97.93      3.68 o 
   1  -7   7       27.67       27.48      2.27 o 
   2  -7   7        5.45        5.28      1.72 o 
  -4  -6   7        5.57        6.07      2.26 o 
  -3  -6   7       31.16       30.68      6.45 o 
  -2  -6   7       10.46       11.80      1.28 o 
  -1  -6   7       95.59       86.52      3.38 o 
   0  -6   7       89.34       91.81      4.24 o 
   1  -6   7        4.67        4.06      1.27 o 
   2  -6   7       22.33       19.13      2.33 o 
   3  -6   7       10.86       12.20      2.22 o 
  -5  -5   7       56.32       49.08      3.50 o 
  -4  -5   7        8.76        7.09      2.25 o 
  -3  -5   7       71.66       75.46      2.11 o 
  -2  -5   7       44.97       46.17      1.55 o 
  -1  -5   7       54.39       54.40      1.90 o 
   0  -5   7       17.33       15.88      1.64 o 
   1  -5   7       30.96       30.19      2.73 o 
   2  -5   7       61.28       64.12      4.13 o 
   3  -5   7       32.67       34.13      3.27 o 
  -6  -4   7        0.23        1.18      1.08 o 
  -5  -4   7       10.55       12.19      2.01 o 
  -4  -4   7      171.25      179.73      7.26 o 
  -3  -4   7      104.29      104.04      1.93 o 
  -2  -4   7       28.32       28.38      2.05 o 
  -1  -4   7        6.12        8.77      1.05 o 
   0  -4   7       45.89       46.23      2.09 o 
   1  -4   7       80.46       84.25      4.25 o 
   2  -4   7       37.23       33.83      3.01 o 
   3  -4   7       40.16       38.28      3.29 o 
  -6  -3   7      113.52      107.60      4.91 o 
  -5  -3   7       11.64       15.30      6.11 o 
  -4  -3   7        9.98        9.17      3.57 o 
  -3  -3   7        0.87        1.02      0.30 o 
  -2  -3   7      317.88      327.81      5.59 o 
  -1  -3   7      260.72      267.35      5.23 o 
   0  -3   7        2.15        1.52      0.43 o 
   1  -3   7       23.11       22.47      2.20 o 
   2  -3   7       19.08       20.28      2.19 o 
   3  -3   7       99.27      104.06      5.51 o 
  -6  -2   7       87.32       81.86      6.40 o 
  -5  -2   7       13.86       13.74      4.72 o 
  -4  -2   7       19.04       20.58      1.01 o 
  -3  -2   7       47.51       44.33      1.57 o 
  -2  -2   7       21.31       22.50      1.01 o 
  -1  -2   7      244.09      241.85      4.65 o 
   0  -2   7       65.51       63.41      4.16 o 
   1  -2   7       90.99       94.07      4.16 o 
   2  -2   7        3.54        2.10      0.99 o 
   3  -2   7        8.74        8.52      1.76 o 
  -6  -1   7        9.14        7.16      3.17 o 
  -5  -1   7       61.82       58.68      1.85 o 
  -4  -1   7       38.28       40.33      1.19 o 
  -3  -1   7       78.39       83.40      1.92 o 
  -2  -1   7       67.35       73.21      2.27 o 
  -1  -1   7        4.07        5.13      0.73 o 
   0  -1   7      144.27      146.89      5.74 o 
   1  -1   7       68.63       70.11      3.61 o 
   2  -1   7       88.28       86.23      4.69 o 
   3  -1   7        1.58        0.84      0.96 o 
  -5   0   7       14.06       15.08      0.90 o 
  -4   0   7       76.33       75.82      1.53 o 
  -3   0   7       88.47       89.96      2.15 o 
  -2   0   7      192.11      193.98      3.79 o 
  -1   0   7        5.24        3.43      1.13 o 
   0   0   7      120.92      126.60      4.59 o 
   1   0   7        6.69        9.03      1.57 o 
   2   0   7       49.39       43.91      3.32 o 
   3   0   7       29.04       27.19      2.69 o 
  -6   1   7        1.10       -0.01      0.52 o 
  -5   1   7       22.14       21.95      1.38 o 
  -4   1   7       88.95       79.39      3.30 o 
  -3   1   7      104.79      110.05      3.44 o 
  -2   1   7       73.70       76.28      3.96 o 
  -1   1   7       17.95       17.95      2.09 o 
   0   1   7        7.92        9.50      1.76 o 
   1   1   7       48.53       43.28      3.15 o 
   2   1   7       18.74       16.28      2.06 o 
  -6   2   7        2.97        2.67      1.98 o 
  -5   2   7       11.15       13.14      1.86 o 
  -4   2   7       42.90       42.32      2.92 o 
  -3   2   7      136.75      130.55      2.87 o 
  -2   2   7        0.39        1.34      0.57 o 
  -1   2   7       44.11       47.86      3.33 o 
   0   2   7       26.09       25.28      2.63 o 
   1   2   7       49.67       51.24      3.72 o 
   2   2   7        7.55       10.01      1.79 o 
  -6   3   7       57.49       56.50      4.11 o 
  -5   3   7      125.03      126.47      5.96 o 
  -4   3   7        9.04       11.61      2.10 o 
  -3   3   7        6.58        6.51      1.55 o 
  -2   3   7        1.70        2.27      1.03 o 
  -1   3   7      176.25      184.97      7.67 o 
   0   3   7       62.61       66.94      4.40 o 
   1   3   7        0.13        0.54      0.88 o 
  -5   4   7       13.44       12.68      2.10 o 
  -4   4   7        8.14        9.09      1.75 o 
  -3   4   7       28.85       28.73      2.89 o 
  -2   4   7        9.02        9.32      1.78 o 
  -1   4   7       18.06       15.64      2.28 o 
  -2  -7   8        2.31        2.74      1.09 o 
  -1  -7   8       32.66       29.46      2.09 o 
   0  -7   8       40.37       38.66      2.90 o 
  -4  -6   8        7.86        5.45      4.45 o 
  -3  -6   8        5.02        4.66      2.72 o 
  -2  -6   8       39.06       38.13      3.00 o 
  -1  -6   8       56.84       57.40      2.49 o 
   0  -6   8       24.12       24.94      2.37 o 
   1  -6   8       10.00       10.15      1.55 o 
  -5  -5   8        4.38        3.14      2.23 o 
  -4  -5   8       26.42       17.98      8.65 o 
  -3  -5   8        6.30        4.46      1.58 o 
  -2  -5   8       96.27      100.05      3.10 o 
  -1  -5   8       81.05       83.92      2.95 o 
   0  -5   8        0.28        2.86      2.46 o 
   1  -5   8       17.45       16.59      2.48 o 
   2  -5   8       13.06       15.24      2.23 o 
  -5  -4   8        3.22        1.79      2.44 o 
  -4  -4   8       40.01       37.90      3.79 o 
  -3  -4   8      189.87      193.82      4.53 o 
  -2  -4   8       39.49       36.97      1.49 o 
  -1  -4   8        6.16        5.47      0.96 o 
   0  -4   8        0.57        1.47      0.65 o 
   1  -4   8       86.05       85.64      4.62 o 
   2  -4   8       36.58       33.65      2.90 o 
  -6  -3   8       15.03        9.47      5.09 o 
  -5  -3   8       65.33       67.16      3.75 o 
  -4  -3   8        9.22       10.74      4.23 o 
  -3  -3   8       10.80       15.77      1.31 o 
  -2  -3   8       61.23       56.15      1.74 o 
  -1  -3   8       43.75       46.27      2.48 o 
   0  -3   8       81.05       86.57      3.81 o 
   1  -3   8        2.27        3.08      1.19 o 
   2  -3   8       44.59       42.76      3.45 o 
  -6  -2   8       11.12        8.01      4.67 o 
  -5  -2   8       33.88       29.10      5.03 o 
  -4  -2   8       52.18       52.29      2.10 o 
  -3  -2   8       22.67       24.25      1.44 o 
  -2  -2   8       53.22       53.13      1.58 o 
  -1  -2   8        7.15        7.66      1.44 o 
   0  -2   8      183.52      185.29      5.78 o 
   1  -2   8       41.32       42.77      3.18 o 
   2  -2   8       22.82       25.21      2.65 o 
  -5  -1   8       23.05       20.57      1.28 o 
  -4  -1   8       90.11       77.52      2.75 o 
  -3  -1   8       50.11       52.87      2.09 o 
  -2  -1   8       14.78       15.80      1.41 o 
  -1  -1   8       17.73       21.34      2.24 o 
   0  -1   8       26.07       28.63      2.46 o 
   1  -1   8       69.44       67.91      4.05 o 
   2  -1   8       10.96       10.68      1.84 o 
  -5   0   8       31.37       29.24      2.11 o 
  -4   0   8        5.71        6.25      0.63 o 
  -3   0   8       58.84       57.02      2.83 o 
  -2   0   8        9.25       11.94      1.60 o 
  -1   0   8      148.05      153.42      5.48 o 
   0   0   8       15.37       15.54      1.95 o 
   1   0   8        6.23        4.67      1.28 o 
   2   0   8        0.47        1.31      1.51 o 
  -5   1   8       18.24       18.50      1.92 o 
  -4   1   8       21.13       23.50      2.17 o 
  -3   1   8       30.51       24.82      1.42 o 
  -2   1   8       15.58       16.76      1.93 o 
  -1   1   8       83.34       90.87      4.74 o 
   0   1   8       18.43       21.21      2.25 o 
   1   1   8        0.68        1.57      1.48 o 
  -5   2   8        7.76        9.27      1.70 o 
  -4   2   8        5.45        7.03      1.60 o 
  -3   2   8       42.40       39.86      3.05 o 
  -2   2   8       30.44       32.15      2.74 o 
  -1   2   8       11.61       16.32      2.20 o 
   0   2   8        5.17        4.00      1.59 o 
  -4   3   8       33.58       27.74      2.77 o 
  -3   3   8        0.77        0.50      0.93 o 
  -2   3   8        2.57        1.25      1.03 o 
  -1   3   8       30.16       24.59      2.68 o 
  -2  -6   9       14.42        9.16      5.51 o 
  -1  -6   9       33.28       30.26      2.16 o 
   0  -6   9       14.52       12.86      3.69 o 
  -4  -5   9       14.37       10.63      5.03 o 
  -3  -5   9       19.50       15.81      4.05 o 
  -2  -5   9       25.59       24.62      1.88 o 
  -1  -5   9        8.13        9.02      2.27 o 
   0  -5   9       33.45       34.06      4.04 o 
   1  -5   9        2.25        1.17      1.20 o 
  -4  -4   9       15.32       14.33      6.79 o 
  -3  -4   9       95.07       90.99      4.88 o 
  -2  -4   9      116.59      121.82      3.89 o 
  -1  -4   9       17.95       14.92      1.64 o 
   0  -4   9       11.07        9.52      1.55 o 
   1  -4   9       14.96       14.23      1.95 o 
  -5  -3   9       29.63       25.10      6.51 o 
  -4  -3   9       47.34       45.28      5.09 o 
  -3  -3   9        7.05        7.79      2.24 o 
  -2  -3   9        5.16        4.79      1.11 o 
  -1  -3   9       52.04       46.69      3.07 o 
   0  -3   9       33.09       35.87      3.18 o 
   1  -3   9       13.00       12.46      1.96 o 
  -5  -2   9       45.77       39.91      2.89 o 
  -4  -2   9        9.25        9.13      1.08 o 
  -3  -2   9       25.87       26.02      1.74 o 
  -2  -2   9        0.65        1.02      1.04 o 
  -1  -2   9       74.15       79.01      4.22 o 
   0  -2   9       21.95       20.90      2.35 o 
   1  -2   9       33.27       28.00      3.10 o 
  -5  -1   9       16.64       12.27      2.88 o 
  -4  -1   9       22.45       20.90      1.99 o 
  -3  -1   9       25.24       24.57      2.13 o 
  -2  -1   9        1.50        2.17      1.34 o 
  -1  -1   9       37.54       40.45      3.22 o 
   0  -1   9       24.91       27.62      2.74 o 
   1  -1   9        7.87        8.89      1.74 o 
  -4   0   9        7.50        7.63      1.33 o 
  -3   0   9        2.95        3.01      1.02 o 
  -2   0   9       22.67       21.46      2.29 o 
  -1   0   9       39.03       42.25      3.10 o 
   0   0   9       18.86       17.05      2.15 o 
  -5   1   9        1.28        1.85      1.10 o 
  -4   1   9       11.65       10.83      1.59 o 
  -3   1   9       18.80       18.78      2.22 o 
  -2   1   9       46.54       40.69      3.05 o 
  -1   1   9       14.85       12.17      1.85 o 
  -3   2   9        7.62        7.75      1.64 o 
  -2   2   9       88.42       86.47      4.92 o 
  -3  -4  10       44.32       38.75      3.55 o 
  -2  -4  10       22.84       21.30      2.54 o 
  -1  -4  10       42.23       43.93      3.21 o 
  -4  -3  10       20.66       13.17      8.51 o 
  -3  -3  10        8.40        4.92      3.83 o 
  -2  -3  10        0.48        0.57      0.78 o 
  -1  -3  10       33.00       27.88      2.54 o 
  -4  -2  10       16.54       11.73      3.37 o 
  -3  -2  10        1.40        2.60      1.00 o 
  -2  -2  10        8.37        7.44      1.51 o 
  -1  -2  10        9.00       11.17      1.88 o 
  -3  -1  10       14.71       13.56      1.79 o 
  -2  -1  10       34.00       34.52      2.76 o 
  -1  -1  10        4.42        3.76      1.24 o 
                                                 
